# Supplementary material for: The Prevalence of Virulence Factor Genes among Carbapenem-Non-Susceptible Acinetobacter baumannii Clinical Strains and Their Usefulness as Potential Molecular Biomarkers of Infection
Source: Diagnostics (Basel). 2023 Mar 8;13(6):1036. doi: 10.3390/diagnostics13061036 (PMC10047099; doi:10.3390/diagnostics13061036)
Supplement: Supplementary file 1 [file diagnostics-13-01036-s001.zip]

Archive with 1 entries (1 files):
- diagnostics-2167281-supplementary.pdf
